# Supplementary material for: FARP1 boosts CDC42 activity from integrin αvβ5 signaling and correlates with poor prognosis of advanced gastric cancer
Source: Oncogenesis. 2020 Feb 6;9(2):13. doi: 10.1038/s41389-020-0190-7 (PMC7005035; doi:10.1038/s41389-020-0190-7)
Supplement: Supplementary file 1 — Supplementary Table 1 [file 41389_2020_190_MOESM1_ESM.xlsx]

## Sheet: Sheet1
	Supplementary Table 1: The relevance of TRIO, NET1, ECT2 and TIAM2 in cancer metastasis and clinical prognosis.
	gene	cancer	effect
	TRIO	breast cancer	poor prognosis 18, 19
		glioma	cell migration, invasion20 and poor prgonosis 21
	NET1	gastric cancer	cell proliferation, migration and invasion 22
		hepatocellular carcinoma	intrahepatic metastasis, portal vein infiltration 23
		breast cancer	distant metastasis and poor prognosis 24
		glioma	poor prognosis 25
		esophageal cancer	cell proliferation, migration and invasion 26
	ECT2	glioma	cell migration, invasion21 and poor prgonosis 28
		lung and esophageal cancer	poor prognosis 9
		oral cancer	proliferation 28
		hepatocellular carcinoma	poor prognosis 29
		gastric cancer	poor prognosis 30
		colorectal cancer	poor prognosis 31
	TIAM2	hepatocellular carcinoma	cell proliferation and invasion 32
		lung cancer	cell motility and invasion 33
